# Supplementary material for: NF-ΚB Activation as a Key Driver in Chronic Lymphocytic Leukemia Evolution to Richter’s Syndrome: Unraveling the Influence of Immune Microenvironment Dynamics
Source: Genes (Basel). 2024 Nov 5;15(11):1434. doi: 10.3390/genes15111434 (PMC11593636; doi:10.3390/genes15111434)
Supplement: Supplementary file 1 [file genes-15-01434-s001.zip]

Archive with 1 entries (1 files):
- genes-3287857-supplementary.xlsx
