# Supplementary material for: NF-ΚB Activation as a Key Driver in Chronic Lymphocytic Leukemia Evolution to Richter’s Syndrome: Unraveling the Influence of Immune Microenvironment Dynamics
Source: Genes (Basel). 2024 Nov 5;15(11):1434. doi: 10.3390/genes15111434 (PMC11593636; doi:10.3390/genes15111434)
Supplement: Supplementary file 1 [file genes-15-01434-s001.zip › genes-3287857-supplementary.xlsx]

## Sheet: Supplementary Table S1
Gene symbol	Average Log2 Fold Change	% expressed in RS	% expressed in CLL	Adjusted p-value	Status
UCHL1	6,62	13.6	0.1	0	Upregulated
TLR9	3,46	26.3	2.2	0	Upregulated
PDLIM7	3,10	10.6	1.1	0	Upregulated
SAMHD1	3,09	16.7	1.9	0	Upregulated
ITGAX	2,89	20.2	3.7	0	Upregulated
HSPA1B	2,77	10.8	2	4.74E-273	Upregulated
TCIRG1	2,75	44.2	7.2	0	Upregulated
TNFRSF1B	2,72	60.5	10.9	0	Upregulated
KEAP1	2,68	15.8	1.3	0	Upregulated
PRKCD	2,68	28.2	3.5	0	Upregulated
GSK3A	2,65	29.4	4	0	Upregulated
HMOX1	2,58	47.8	8	0	Upregulated
FAF1	2,49	24.9	3.8	0	Upregulated
TAP1	2,43	48.5	8.2	0	Upregulated
MAP2K2	2,35	47.1	8.6	0	Upregulated
PCYT2	2,18	16.9	3	0	Upregulated
ACP5	2,16	54.7	12.5	0	Upregulated
MYD88	2,15	22.4	4.2	0	Upregulated
BLVRA	2,15	16.3	2.1	0	Upregulated
NFATC1	2,13	40.8	8.8	0	Upregulated
EFHD2	2,12	34.3	6.9	0	Upregulated
ADORA2A	2,12	20.9	3.9	0	Upregulated
PTPN6	2,05	68.3	22.1	0	Upregulated
PAK1	2,05	27.9	5.6	0	Upregulated
CAPNS1	2,04	63.8	17	0	Upregulated
RPS6KA4	2,04	10.3	1.9	1.59E-257	Upregulated
TAP2	2,03	31.7	6.3	0	Upregulated
TRIM28	2,01	38.4	7.6	0	Upregulated
IRF7	2,01	36.8	8.2	0	Upregulated
MAP2K1	1,99	19.8	3.8	0	Upregulated
GALK1	1,96	15.2	2.8	0	Upregulated
CTSB	1,91	26.1	5.6	0	Upregulated
VASP	1,88	45.8	11.2	0	Upregulated
ORAI1	1,87	20.1	4.5	0	Upregulated
MAP3K11	1,85	20.7	4.7	0	Upregulated
IKBKE	1,83	12.4	2.5	1.24E-287	Upregulated
SYTL1	1,83	49.4	14	0	Upregulated
CARM1	1,82	20.8	4.1	0	Upregulated
TICAM1	1,82	13.3	2.6	0	Upregulated
CD58	1,81	16.3	3.7	0	Upregulated
ILK	1,81	38.4	8.9	0	Upregulated
PREB	1,80	20.8	4.2	0	Upregulated
TGFB1	1,77	56.3	15.4	0	Upregulated
CSRP1	1,77	20.8	4.4	0	Upregulated
BCL3	1,76	23.4	5.6	0	Upregulated
PDE7A	1,74	27.6	7	0	Upregulated
IRAK1	1,72	20.8	4.8	0	Upregulated
NFKB1	1,70	27.5	6.7	0	Upregulated
TLR10	1,67	13.9	2.4	0	Upregulated
BLK	1,64	60.2	21.9	0	Upregulated
LRWD1	1,63	11.4	2.2	2.22E-272	Upregulated
LCK	1,63	14.6	3.9	6.81E-273	Upregulated
PECAM1	1,63	32.1	9.2	0	Upregulated
VAV1	1,62	17	3.9	0	Upregulated
PPP2R1A	1,59	47.3	12.9	0	Upregulated
CDC25B	1,58	39.3	11.2	0	Upregulated
CIITA	1,57	38.9	11.9	0	Upregulated
TM9SF2	1,57	38.2	10.7	0	Upregulated
RELA	1,56	26.8	6.6	0	Upregulated
CD82	1,56	55.9	18.5	0	Upregulated
PML	1,54	20.6	4.9	0	Upregulated
MAML1	1,53	14.1	3.6	9.88E-281	Upregulated
SND1	1,51	39.2	10.7	0	Upregulated
PCNA	1,49	19.2	4.2	0	Upregulated
LGALS1	1,48	69.3	40.4	0	Upregulated
RNH1	1,47	74.4	32.7	0	Upregulated
HTT	1,46	22.2	6.3	0	Upregulated
TNFSF12	1,46	13.5	3.9	3.42E-238	Upregulated
PKM	1,45	61.7	23.4	0	Upregulated
MAT2A	1,44	29.5	8	0	Upregulated
MAPK1	1,42	32	8.8	0	Upregulated
S100A6	1,42	92.9	67	0	Upregulated
ALOX5AP	1,41	54.2	19.5	0	Upregulated
MAPK9	1,39	11.2	2.9	9.79E-215	Upregulated
PTEN	1,37	31.7	10.1	0	Upregulated
DNMT1	1,36	32	8.8	0	Upregulated
DBI	1,35	84.5	49.7	0	Upregulated
ITGB1	1,34	52.2	18	0	Upregulated
GCLC	1,34	16.7	4.8	1.03E-292	Upregulated
MAPK14	1,34	10.1	2.6	1.23E-194	Upregulated
OPTN	1,33	40.5	12.3	0	Upregulated
PHEX	1,33	21.7	7.3	0	Upregulated
TNIP2	1,32	17.1	4.4	0	Upregulated
PLCG2	1,30	56.5	20.9	0	Upregulated
ARRB2	1,30	14.7	4.2	2.34E-256	Upregulated
HSF1	1,27	34.4	10.4	0	Upregulated
HDAC7	1,27	33.9	11.5	0	Upregulated
CASP9	1,25	10.8	2.7	5.73E-207	Upregulated
USP24	1,25	17.6	5.8	3.89E-263	Upregulated
CHFR	1,22	15.6	5	8.54E-242	Upregulated
CD86	1,20	26.4	7.8	0	Upregulated
IRF8	1,17	67.5	28	0	Upregulated
LTB	1,16	73.6	41.9	0	Upregulated
STAT1	1,14	29.6	9.8	0	Upregulated
SLC25A1	1,13	37	12.4	0	Upregulated
GCA	1,11	25.8	7.7	0	Upregulated
RIPK1	1,11	10.2	3.6	2.22E-136	Upregulated
NFATC2	1,11	25.1	8.3	0	Upregulated
CCND2	1,10	18.3	6.9	1.87E-230	Upregulated
GSK3B	1,08	19.8	6.7	1.75E-285	Upregulated
IFNGR2	1,07	66.2	29.1	0	Upregulated
MCM3AP	1,04	19.1	6.6	1.38E-271	Upregulated
WDTC1	1,04	10	3.5	7.83E-131	Upregulated
FABP5	1,03	37.4	14.6	0	Upregulated
TINF2	1,02	27	8.6	0	Upregulated
TNFSF10	1,02	12.1	4.1	1.66E-168	Upregulated
STAT3	1,00	52.9	20.8	0	Upregulated
DEK	0,99	63.4	27.8	0	Upregulated
PTGER4	0,98	12.5	5.3	7.79E-127	Upregulated
BAK1	0,98	17.7	5.9	4.74E-255	Upregulated
TRADD	0,98	29.7	10.6	0	Upregulated
EHMT1	0,98	51.1	21.2	0	Upregulated
MCAT	0,97	10	2.3	8.28E-202	Upregulated
RBBP4	0,96	56	22.9	0	Upregulated
BTK	0,96	45.5	17.4	0	Upregulated
CD99	0,96	49.1	32.7	2.28E-276	Upregulated
ACTB	0,96	98.2	97.3	0	Upregulated
HACD3	0,95	15.7	4.3	4.04E-278	Upregulated
ERAP1	0,95	12.2	3.9	8.57E-183	Upregulated
CD74	0,95	99.9	99.9	0	Upregulated
CHST2	0,93	10.2	4.4	2.12E-97	Upregulated
HDAC1	0,93	46.5	18.8	0	Upregulated
MCL1	0,92	54.5	25.1	0	Upregulated
KDM1A	0,91	15.8	5	8.54E-239	Upregulated
RB1	0,90	48.6	22.4	0	Upregulated
RYK	0,90	15.9	6.5	3.88E-173	Upregulated
PELP1	0,90	12.2	3.4	7.87E-211	Upregulated
SPN	0,89	13.9	5	1.29E-177	Upregulated
GAPDH	0,88	91.8	77.4	0	Upregulated
FCGR2B	0,87	56.8	29.9	0	Upregulated
MAP3K14	0,87	17.2	7.3	1.32E-175	Upregulated
IKBKB	0,87	16.1	5.4	4.24E-228	Upregulated
TAPBP	0,85	68.9	33.5	0	Upregulated
CITED2	0,83	10.1	4	6.27E-110	Upregulated
NFKB2	0,81	21.5	8.3	1.79E-251	Upregulated
TNIP1	0,81	44.3	18.8	0	Upregulated
TKT	0,79	38.6	16.1	0	Upregulated
STMN1	0,79	37.1	18.8	1.07E-264	Upregulated
STAT6	0,79	43.7	19.6	0	Upregulated
SERPINB1	0,79	43.6	20	0	Upregulated
PSMA5	0,78	45.5	18.6	0	Upregulated
VIM	0,76	82	61	0	Upregulated
KDM2A	0,76	31.4	12.8	0	Upregulated
SPTAN1	0,75	33.1	13.2	0	Upregulated
BECN1	0,75	28.5	11.3	0	Upregulated
CERT1	0,75	23.5	9.1	3.16E-280	Upregulated
CD200	0,75	22.2	9.8	2.42E-211	Upregulated
PLCD1	0,74	31.9	12.5	0	Upregulated
PSMB9	0,73	78.2	46.6	0	Upregulated
MALT1	0,73	18.1	7.2	1.43E-198	Upregulated
ELAVL1	0,73	27.3	10	0	Upregulated
EIF2B5	0,72	19.1	7.2	6.50E-226	Upregulated
PSIP1	0,71	34	13.6	0	Upregulated
GSTP1	0,70	89.7	65.1	0	Upregulated
HIF1A	0,70	29.4	11.6	0	Upregulated
CPNE1	0,69	43.9	19.9	0	Upregulated
TBK1	0,69	12.8	4.9	3.42E-147	Upregulated
KDM2B	0,67	20	8.4	6.00E-198	Upregulated
PRKCB	0,67	80	48.1	0	Upregulated
KMT2A	0,67	47.9	21.5	0	Upregulated
POU2F2	0,66	75.2	45.2	0	Upregulated
ISG15	0,65	36.7	16.8	0	Upregulated
BANP	0,64	14.3	6.8	1.07E-110	Upregulated
HLA-DRB1	0,64	98.4	89.9	0	Upregulated
PEBP1	0,63	89.3	66.6	0	Upregulated
HSPD1	0,63	54.5	31	0	Upregulated
MIF	0,63	89.3	78.4	0	Upregulated
CD40	0,62	43.6	22.4	2.53E-297	Upregulated
CYBA	0,62	96.6	82.8	0	Upregulated
MAP2K3	0,61	16	6.2	8.68E-179	Upregulated
HMGN1	0,60	75.1	45.5	0	Upregulated
MED1	0,59	19.9	8	8.65E-213	Upregulated
KLF2	0,58	65.2	38.2	0	Upregulated
EIF2AK1	0,57	37.1	17.3	1.32E-299	Upregulated
PTPN1	0,57	59.6	34	0	Upregulated
IRF4	0,57	10.8	4.3	3.46E-116	Upregulated
CLPX	0,55	20	8.1	2.80E-208	Upregulated
HLA-F	0,53	60.2	33.2	0	Upregulated
ST3GAL1	0,52	19.7	8.4	4.37E-185	Upregulated
IRF3	0,52	37.6	18.1	1.22E-276	Upregulated
IRAK4	0,52	21.6	11.1	7.57E-138	Upregulated
SOD1	0,52	83.6	61.9	0	Upregulated
LIMD2	0,51	95.2	84	0	Upregulated
NFKBIE	0,50	13.8	5.5	5.15E-146	Upregulated
OGA	0,50	46.8	24.1	2.98E-299	Upregulated
CDK9	0,49	13.6	5.3	1.80E-147	Upregulated
SH3BGRL	0,48	62.8	35	0	Upregulated
MAP3K7	0,48	11.4	5.4	1.38E-86	Upregulated
OSTM1	0,48	10.7	5	8.09E-83	Upregulated
PRKCE	0,47	20.8	11.2	9.01E-115	Upregulated
BAG1	0,47	38.8	18.2	7.29E-296	Upregulated
BTG1	0,46	95.7	82.3	0	Upregulated
PUF60	0,46	42	20	3.75E-303	Upregulated
TRAF5	0,46	30.5	16.3	6.22E-174	Upregulated
AKIP1	0,45	11.4	5.9	4.54E-70	Upregulated
NR1H2	0,44	32.5	15	1.68E-255	Upregulated
PIK3C3	0,44	11.3	4.6	1.59E-115	Upregulated
CARD8	0,41	16.8	8.8	2.65E-98	Upregulated
LEF1	0,41	24.3	13.8	2.46E-117	Upregulated
IKZF3	0,41	68.6	41.2	1.34E-275	Upregulated
SELENOS	0,41	27.9	12.4	2.11E-237	Upregulated
CREB3	0,40	13.4	5.8	3.57E-121	Upregulated
TBP	0,39	12.9	5.5	8.49E-121	Upregulated
SAT1	0,39	75.2	53.6	7.16E-183	Upregulated
LY96	0,38	12.9	6.5	3.11E-82	Upregulated
PRDX1	0,38	65.8	42.7	2.44E-215	Upregulated
POLR2F	0,36	38.4	18.5	9.17E-259	Upregulated
TNFRSF13C	0,36	51.3	29.2	4.46E-233	Upregulated
PDCD5	0,36	50.4	28.2	1.22E-226	Upregulated
ING4	0,36	22.6	10.9	2.03E-161	Upregulated
MAVS	0,35	10.4	5.4	2.35E-62	Upregulated
EIF4H	0,35	39.7	20.4	6.55E-233	Upregulated
EHMT2	0,35	20.6	9.9	6.16E-149	Upregulated
CLPP	0,35	34.6	16.5	1.85E-241	Upregulated
BAD	0,35	25.8	12.4	4.35E-180	Upregulated
HINT1	0,34	92.4	85.3	0	Upregulated
TGFBR2	0,34	37.9	20.5	7.35E-190	Upregulated
EBP	0,34	22.6	10.6	9.10E-169	Upregulated
AKR1B1	0,34	25.6	11.5	1.90E-206	Upregulated
CCNG1	0,33	17	7.3	1.53E-152	Upregulated
DLST	0,33	10.8	4.7	5.15E-98	Upregulated
JAK1	0,33	70	44.9	1.42E-192	Upregulated
PRKAA1	0,32	13.6	7.1	3.63E-79	Upregulated
EZR	0,31	86.3	63.1	1.68E-227	Upregulated
EIF4E	0,31	27.3	12.7	1.06E-204	Upregulated
ERAP2	0,31	15.7	9	1.48E-70	Upregulated
LBR	0,31	14.3	5.6	8.40E-151	Upregulated
DDX1	0,30	18.2	8	1.39E-157	Upregulated
APEX1	0,30	63.2	39.5	1.11E-185	Upregulated
PHF11	0,29	31.5	18	1.69E-135	Upregulated
SUB1	0,29	70.3	48.7	8.62E-146	Upregulated
IRF1	0,28	43.5	23.7	9.39E-212	Upregulated
ITCH	0,28	22.4	11.5	1.20E-133	Upregulated
TWF1	0,26	13.6	7.6	5.70E-65	Upregulated
ADAM17	0,26	19.2	10.3	4.54E-108	Upregulated
PSMB10	0,26	63.9	40.8	2.18E-158	Upregulated
MTDH	0,25	72.9	49	1.04E-149	Upregulated
EP300	0,24	25.9	14	8.00E-135	Not significant
MAP3K8	0,24	31.3	17	3.10E-152	Not significant
ATM	0,23	49.8	28.1	2.61E-212	Not significant
TP53BP1	0,22	18.1	8.5	2.04E-133	Not significant
ATF6	0,22	13.3	6.6	2.91E-87	Not significant
SLC25A5	0,22	80.1	63.9	2.70E-129	Not significant
BIRC2	0,22	21.3	11.3	4.14E-114	Not significant
HLA-E	0,22	94.3	79.1	5.22E-149	Not significant
HSPA5	0,21	36.2	20.7	1.19E-152	Not significant
NOLC1	0,21	22.6	12	1.54E-119	Not significant
ARHGDIA	0,21	57.6	37.1	3.65E-130	Not significant
PRDX6	0,21	49.9	30.2	2.19E-144	Not significant
NFKBIZ	0,19	25.3	16.1	3.43E-70	Not significant
CD46	0,19	26.1	14.5	2.43E-120	Not significant
CTNNB1	0,18	26.2	14.5	6.96E-123	Not significant
TRAF3	0,18	14	6.8	4.71E-94	Not significant
PSMA6	0,18	52.6	32	1.99E-142	Not significant
FCGRT	0,18	46.1	30.9	5.66E-91	Not significant
CCR7	0,18	51.9	35.3	2.54E-91	Not significant
CDK4	0,16	32.1	16.4	5.33E-171	Not significant
MAPK8	0,15	11	5.8	1.52E-60	Not significant
HAX1	0,15	38.3	21.2	3.26E-159	Not significant
MSH3	0,15	12.8	6	5.55E-95	Not significant
ISG20	0,15	72.3	69.7	5.59E-08	Not significant
PIAS1	0,14	29	16.9	2.42E-112	Not significant
SPTLC2	0,13	16.1	8.4	2.72E-90	Not significant
CASP3	0,13	20.4	10.4	4.69E-123	Not significant
UBC	0,13	93.2	83	3.61E-75	Not significant
APPL1	0,13	54.3	34	1.72E-121	Not significant
PIK3R1	0,13	18.2	10.6	6.24E-72	Not significant
APRT	0,12	73.4	57.9	2.84E-56	Not significant
PTPN11	0,10	19.6	10.8	1.84E-92	Not significant
FOS	-3,39	19	56.6	0	Downregulated
ABCG1	-2,90	3.8	13.6	9.17E-263	Downregulated
NR4A2	-2,53	15.4	38.4	0	Downregulated
CD69	-2,46	27.5	62.6	0	Downregulated
CXCR4	-2,15	40.3	79.8	0	Downregulated
CD83	-2,15	25.5	52.7	0	Downregulated
FOSB	-2,13	21.2	43.4	0	Downregulated
DUSP1	-2,06	33.9	58	0	Downregulated
JUN	-2,01	56.5	78.9	0	Downregulated
PMAIP1	-2,00	30	55.5	0	Downregulated
RGS1	-1,63	9	14.3	3.24E-68	Downregulated
NFKBIA	-1,30	46.8	55.4	0	Downregulated
BTG2	-1,21	62.6	74.1	0	Downregulated
FCER2	-1,12	46.1	61.4	0	Downregulated
GADD45B	-1,12	16.8	21.9	7.72E-59	Downregulated
GTF2B	-1,11	23.4	26	1.05E-41	Downregulated
CDKN1A	-1,07	12.2	13.4	2.82E-06	Downregulated
HSPB1	-0,87	36.3	36.5	1.09E-46	Downregulated
JUNB	-0,86	74	76.9	0	Downregulated
NFKBID	-0,79	31.9	32.6	1.10E-27	Downregulated
CYBB	-0,74	18.8	14	3.07E-09	Downregulated
REL	-0,71	59	57.1	3.12E-142	Downregulated
BCL2	-0,68	42.1	36.5	4.32E-03	Downregulated
RPS3	-0,67	97.8	98.6	0	Downregulated
PDCD4	-0,67	40.9	39.3	6.78E-26	Downregulated
IL2RA	-0,67	11.2	12.9	4.01E-07	Downregulated
FUS	-0,66	69	66.3	3.83E-179	Downregulated
APP	-0,65	17.6	12	1.17E-24	Downregulated
SQSTM1	-0,64	71.8	65.6	4.46E-123	Downregulated
BCLAF1	-0,63	46.9	41.1	7.44E-09	Downregulated
RACK1	-0,60	96.8	98.1	0	Downregulated
DICER1	-0,56	16.1	12.6	7.52E-06	Downregulated
NAMPT	-0,52	13.5	9.5	1.37E-17	Downregulated
PIGR	-0,51	16.9	11.4	1.68E-30	Downregulated
RBM8A	-0,51	58	50.5	5.07E-25	Downregulated
CALM1	-0,50	77.2	72.5	4.73E-160	Downregulated
HMGB1	-0,47	86	81.9	2.09E-230	Downregulated
HSP90AA1	-0,40	75.3	79.2	5.04E-229	Downregulated
CDKN1B	-0,39	18	14.1	1.05E-07	Downregulated
NFKBIB	-0,38	21.4	14.8	4.58E-27	Downregulated
CYLD	-0,37	26.9	20.6	3.96E-12	Downregulated
ZEB1	-0,36	12	9	2.19E-10	Downregulated
YY1	-0,35	34.2	24.2	1.99E-25	Downregulated
EIF5A	-0,34	56.7	51.5	5.60E-14	Downregulated
CBX5	-0,34	22.9	17.6	2.85E-11	Downregulated
RSF1	-0,30	47	35.5	4.70E-07	Downregulated
HSP90AB1	-0,29	85.3	85.9	4.42E-117	Downregulated
IFNAR1	-0,26	27.8	19.3	1.63E-33	Downregulated
UBE2B	-0,26	49.6	36.9	3.42E-08	Downregulated
THOC1	-0,23	10.9	6.6	2.06E-36	Not significant
CXCR5	-0,22	21.2	14.3	4.22E-37	Not significant
ETS1	-0,21	39.6	25.3	1.13E-75	Not significant
NFE2L2	-0,20	19	12.5	3.72E-40	Not significant
CASP4	-0,19	37.1	25.3	1.97E-40	Not significant
BIRC3	-0,19	47.7	37.9	7.25E-04	Not significant
TANK	-0,17	31.3	21.8	8.30E-37	Not significant
MBTPS1	-0,16	16.9	11.6	4.28E-30	Not significant
DYNC1H1	-0,15	35.4	22.9	3.96E-65	Not significant
USF2	-0,15	21.3	14	3.22E-44	Not significant
ROCK1	-0,11	50.9	35.1	2.27E-46	Not significant
CDC42	-0,11	74.5	55.3	8.41E-21	Not significant
CD79B	-0,11	79	70.8	7.19E-05	Not significant
* The adjusted p- value is too low and therefore cannot be displayed.
